# Supplementary material for: The Fast Cooking and Enhanced Iron Bioavailability Properties of the Manteca Yellow Bean (Phaseolus vulgaris L.)
Source: Nutrients. 2018 Nov 1;10(11):1609. doi: 10.3390/nu10111609 (PMC6266362; doi:10.3390/nu10111609)
Supplement: Supplementary file 1 [file nutrients-10-01609-s001.zip]

Archive with 1 entries (1 files):
- nutrients-369272-SI.pdf
